# Supplementary material for: Nitration of Chitin Monomer: From Glucosamine to Energetic Compound
Source: Molecules. 2021 Dec 12;26(24):7531. doi: 10.3390/molecules26247531 (PMC8704513; doi:10.3390/molecules26247531)
Supplement: Supplementary file 1 [file molecules-26-07531-s001.zip]

Archive with 1 entries (1 files):
- molecules-1511243-supplementary.pdf
